# Supplementary material for: A Versatile Optoelectronic Tweezer System for Micro-Objects Manipulation: Transportation, Patterning, Sorting, Rotating and Storage
Source: Micromachines (Basel). 2021 Mar 6;12(3):271. doi: 10.3390/mi12030271 (PMC8000357; doi:10.3390/mi12030271)
Supplement: Supplementary file 1 [file micromachines-12-00271-s001.zip]

Archive with 1 entries (1 files):
- micromachines-1135407-supplementary.rar
